# Supplementary material for: Multi-Trait Genomic Prediction Improves Accuracy of Selection among Doubled Haploid Lines in Maize
Source: Int J Mol Sci. 2022 Nov 22;23(23):14558. doi: 10.3390/ijms232314558 (PMC9735914; doi:10.3390/ijms232314558)
Supplement: Supplementary file 1 [file ijms-23-14558-s001.zip]

Archive with 13 entries (11 files):
- FigureS1 construction of the DH and haploid population.pdf
- FigureS2 comparison of coefficients of variation between DH and haploid population for agronomic traits and stalk quality traits.pdf
- FigureS3_boxplot_of_phenotypic_and_genotypic_correlation.pdf
- FigureS4_Distributions_of_narrow-sense_heritability_of_the_35_traits_measured_in_BJ2014_and_SJZ2014.pdf
- TableS1_means_and_standard_deviations_of_DH_and_haploid_populations_and_t-test_between_populations.xlsx
- __MACOSX/
- __MACOSX/._SupplFiles
- __MACOSX/SupplFiles/
- __MACOSX/SupplFiles/._FigureS1 construction of the DH and haploid population.pdf
- __MACOSX/SupplFiles/._FigureS2 comparison of coefficients of variation between DH and haploid population for agronomic traits and stalk quality traits.docx
- __MACOSX/SupplFiles/._FigureS3_boxplot_of_phenotypic_and_genotypic_correlation.docx
- __MACOSX/SupplFiles/._FigureS4_Distributions_of_narrow-sense_heritability_of_the_35_traits_measured_in_BJ2014_and_SJZ2014.docx
- __MACOSX/SupplFiles/._TableS1_means_and_standard_deviations_of_DH_and_haploid_populations_and_t-test_between_populations.xlsx
