# Supplementary material for: Multi-Trait Genomic Prediction Improves Accuracy of Selection among Doubled Haploid Lines in Maize
Source: Int J Mol Sci. 2022 Nov 22;23(23):14558. doi: 10.3390/ijms232314558 (PMC9735914; doi:10.3390/ijms232314558)
Supplement: Supplementary file 1 [file ijms-23-14558-s001.zip › TableS1_means_and_standard_deviations_of_DH_and_haploid_populations_and_t-test_between_populations.xlsx]

## Sheet:  Basic_stat_DH_vs_Haplid2022092
Internode_Trait	TraitCategory	mean_DH	mean_Hap	mean_DH - mean_Hap	sd_DH	sd_Hap	CV_DH	CV_Hap	pval	sigLevel
EI::DryWeight	agronomic	3.5	1.74	1.76	1.43	0.75	0.41	0.43	1.65e-161	***
EI::FreshWeight	agronomic	12.66	5.77	6.89	5.02	2.82	0.4	0.49	4.29e-208	***
EI::InternodeDiameter	agronomic	13.82	11.3	2.52	2	2.29	0.14	0.2	9.75e-124	***
EI::InternodeLength	agronomic	115.17	80.91	34.27	23.94	17.39	0.21	0.21	5.93e-231	***
EI::RPR	agronomic	31.61	24.61	7.01	8.45	6.48	0.27	0.26	1.02e-60	***
FI::DryWeight	agronomic	4.57	2.11	2.47	1.73	0.83	0.38	0.39	2.29e-233	***
FI::FreshWeight	agronomic	19.09	7.25	11.83	7.06	3.14	0.37	0.43	6.44e-290	***
FI::InternodeDiameter	agronomic	17.45	13.84	3.61	2.84	2.76	0.16	0.2	9.33e-191	***
FI::InternodeLength	agronomic	76.56	48.06	28.5	22.34	12.22	0.29	0.25	1.26e-258	***
FI::RPR	agronomic	46.66	37.26	9.4	11.03	9.49	0.24	0.25	4.61e-79	***
WP::DryWeight	agronomic	50.7	21.86	28.84	23.22	9.29	0.46	0.42	6.34e-151	***
WP::EarHeight	agronomic	70.1	36.48	33.62	17.78	11.54	0.25	0.32	0	***
WP::FreshWeight	agronomic	196.32	64.85	131.47	81.11	29.19	0.41	0.45	5.19e-191	***
WP::LeafAngle	agronomic	13.5	14.39	-0.89	4.93	5.52	0.36	0.38	6e-13	***
WP::LeafLength	agronomic	84.23	64.95	19.27	11.23	9.42	0.13	0.15	1.92e-275	***
WP::LeafWidth	agronomic	8.32	6.09	2.22	1.28	1.08	0.15	0.18	2.2e-233	***
WP::PlantHeight	agronomic	174.96	110.95	64.01	28.2	20.99	0.16	0.19	0	***
EI::ADF	Stalk quality	32.03	26.19	5.84	8.66	6.88	0.27	0.26	7.68e-65	***
EI::ASH	Stalk quality	44.57	58.74	-14.17	22	23.68	0.49	0.4	6.77e-23	***
EI::Cellulose	Stalk quality	24.8	20.26	4.53	6.46	6.28	0.26	0.31	3.7e-23	***
EI::CP	Stalk quality	8.11	11.31	-3.2	3.45	4.05	0.43	0.36	5.14e-57	***
EI::FAT	Stalk quality	2.11	2.09	0.02	1.28	1.49	0.61	0.71	0.000169	***
EI::IVDMD	Stalk quality	53.73	57.65	-3.92	9.1	6.59	0.17	0.11	2.82e-32	***
EI::Lignin	Stalk quality	89.41	94.53	-5.12	24.58	25.85	0.27	0.27	0.0087	**
EI::NDF	Stalk quality	51.79	46.91	4.88	11.18	8.76	0.22	0.19	2.21e-32	***
EI::WSC	Stalk quality	22.25	25.09	-2.84	9.4	8.57	0.42	0.34	1.64e-19	***
FI::ADF	Stalk quality	35.59	27.19	8.4	9.32	7.31	0.26	0.27	5.14e-98	***
FI::ASH	Stalk quality	34.64	48.91	-14.27	31.5	26.18	0.91	0.54	0.397	NS
FI::Cellulose	Stalk quality	26.76	22.02	4.75	7.02	5.87	0.26	0.27	2.15e-26	***
FI::CP	Stalk quality	7.25	9.92	-2.66	3.69	4.15	0.51	0.42	6.74e-26	***
FI::FAT	Stalk quality	1.81	1.75	0.06	1.32	1.53	0.73	0.87	0.09	NS
FI::IVDMD	Stalk quality	50.2	53.85	-3.64	10.81	7.46	0.22	0.14	3.15e-28	***
FI::Lignin	Stalk quality	86.05	93.96	-7.92	25.29	27.02	0.29	0.29	0.0355	*
FI::NDF	Stalk quality	56.2	48.81	7.38	12.87	9.06	0.23	0.19	2.32e-45	***
FI::WSC	Stalk quality	21.35	26.18	-4.83	11.78	9.73	0.55	0.37	6.82e-43	***
